# Supplementary material for: The Fabrication and Mechanism of a Crystalline Organic Fluorescent Probe Based on Photoinduced Electron Transfer
Source: Molecules. 2023 Sep 23;28(19):6774. doi: 10.3390/molecules28196774 (PMC10574209; doi:10.3390/molecules28196774)
Supplement: Supplementary file 1 [file molecules-28-06774-s001.zip]

Archive with 1 entries (1 files):
- molecules-2585718-supplementary.pdf
